# Supplementary material for: The Multi-Component Structure of Core Strength
Source: J Funct Morphol Kinesiol. 2024 Nov 28;9(4):249. doi: 10.3390/jfmk9040249 (PMC11678708; doi:10.3390/jfmk9040249)
Supplement: Supplementary file 1 [file jfmk-09-00249-s001.zip]

Archive with 2 entries (2 files):
- Data set.xlsx
- Supplementary Materials.pdf
