# Supplementary material for: The Multi-Component Structure of Core Strength
Source: J Funct Morphol Kinesiol. 2024 Nov 28;9(4):249. doi: 10.3390/jfmk9040249 (PMC11678708; doi:10.3390/jfmk9040249)
Supplement: Supplementary file 1 [file jfmk-09-00249-s001.zip › Data set.xlsx]

## Sheet: Data set
ID	Sex (1 = female, 2 = male)	Holding time_Flexion (s)	Holding time_Extension (s)	Holding time_Lateralflexion right (s)	Holding time_Lateral flexion left (s)	MVC_Flexion (N)	MVC_Extension (N)	MVC_Lateral flexion right (N)	MVC_Lateral flexion left (N)	pRFD_Flexion (N/s)	pRFD_Extension (N/s)	pRFD_Lateral flexion right (N/s)	pRFD_Lateral flexion left (N/s)
1	2	172	139	70	71	367.374	239.983	134.861	174.038	2142.8	740.452	589.718	604.938
2	2	65	146	58	49	203.638	307.156	145.35	126.951	2188.71	1961.8	991.475	759.009
3	2	97	108	72	84	417.474	515.159	302.919	369.9	1429.03	2028.5	713.362	952.027
4	2	120	105	54	52	248.46	191.916	66.26	43.5765	740.08	829.11	644.452	542.373
5	2	276	138	71	51	397.176	308.074	253.617	215.676	2780.94	1085.52	658.257	594.995
6	2	184	151	50	76	353.216	257.592	139.82	129.227	2586.1	3537.81	1262.46	596.187
7	2	246	212	151	179	409.675	442.3	331.096	315.608	3654.37	4217.04	1919.07	1969.28
8	2	120	106	43	56	421.862	361.076	228.119	263.717	1503.57	1901.06	972.342	999.86
9	1	173	89	39	57	224.648	242.96	54.029	46.2496	1054.37	842.217	462.109	382.721
10	1	179	114	57	48	247.976	359.044	62.498	85.6042	1312.32	1528.31	209.524	400.601
11	1	220	264	106	106	179.232	215.046	115.316	138.07	1887.77	1862.73	680.568	693.197
12	1	562	219	100	87	251.353	352.244	212.087	203.27	1264.56	1309.08	680.106	425.258
13	1	380	268	97	84	287.104	331.044	135.223	142.275	1110.39	744.957	424.952	355.948
14	1	337	207	45	87	290.83	290.011	149.701	160.934	1648.97	1640.84	605.315	667.967
15	1	165	180	76	50	174.626	350.512	146.007	104.12	1005.71	1266.2	400.283	338.135
16	1	86	236	51	78	256.274	271.014	122.494	180.079	2237.59	1600.48	401.77	381.607
17	1	110	115	75	77	92.1495	171.248	85.7214	115.561	977.233	694.047	307.291	553.99
18	1	124	184	53	79	232.639	260.055	94.7382	159.987	948.325	678.323	476.215	446.81
19	2	175	143	65	73	374.567	422.214	137.756	161.388	1252.83	1593.26	914.767	564.451
20	2	100	172	74	81	251.846	381.507	179.899	227.952	1870.3	1207.09	630.085	728.112
21	2	104	137	52	54	382.107	232.704	161.69	253.025	776.502	344.103	455.669	398.273
22	2	199	233	109	128	358.457	379.739	240.923	198.641	2357.1	1706.6	935.975	1269.34
23	2	169	114	62	65	372.378	298.804	207.368	218.855	1044.09	584.315	769.16	642.375
24	2	128	103	56	54	309.442	199.01	132.262	169.756	2175.89	1177.13	800.745	1093.55
25	1	284	189	111	101	223.75	262.429	166.905	169.784	1169.11	1482.61	723.595	635.393
26	1	382	169	64	66	269.698	274.261	189.029	160.351	2920.07	2340.11	745.945	550.141
27	1	123	132	23	36	144.309	205.163	70.3127	65.2942	597.441	640.64	136.787	175.624
28	1	239	179	46	56	175.38	232.387	47.7546	70.0956	2060.3	832.36	354.814	169.083
29	1	317	203	55	62	196.982	296.371	51.7291	83.8923	894.969	1783.72	1541.44	1076.91
30	1	118	108	15	44	138.69	273.197	44.9486	138.928	1457.83	2468.22	533.249	1757.42
31	1	188	96	29	47	183.938	222.02	52.2227	73.4798	852.808	1437.28	769.632	402.673
32	1	213	190	37	46	197.653	237.993	68.3464	94.8508	2018.73	1960.72	377.73	305.7
33	2	207	175	63	80	335.418	450.149	203.743	166.579	1624.79	878.593	441.541	537.081
34	2	305	192	125	135	453.512	324.042	215.189	266.829	4346.49	1207.35	966.216	1344.7
35	2	332	212	76	84	352.482	452.792	178.633	259.215	2510.61	1927.45	1040.08	944.168
36	2	83	98	23	39	403.466	236.577	173.678	135.759	4306.28	1570.92	974.73	2133.81
37	2	572	212	61	75	455.413	457.038	188.977	260.063	2549.33	1472.29	723.837	773.452
38	2	183	113	44	48	479.251	418.986	101.105	165.201	2562.93	2522.71	1229.23	933.688
39	2	691	203	99	117	393.938	376.907	239.504	174.528	1980.63	1237.52	1059.38	509.572
40	2	90	103	52	62	397.368	390.571	193.143	206.878	2816.73	3265.72	1214.42	1431.38
41	1	165	154	49	48	176.999	371.16	118.511	85.57	665.862	1247.29	629.797	642.329
42	1	279	141	80	89	378.705	356.397	187.365	135	3225.75	2624.51	866.887	609.291
Abbreviations
MVC	maximal isometric voluntary contraction
pRFD	peak rate of force development
